# Supplementary material for: Modes of Interactions with DNA/HSA Biomolecules and Comparative Cytotoxic Studies of Newly Synthesized Mononuclear Zinc(II) and Heteronuclear Platinum(II)/Zinc(II) Complexes toward Colorectal Cancer Cells
Source: Int J Mol Sci. 2024 Mar 6;25(5):3027. doi: 10.3390/ijms25053027 (PMC10931776; doi:10.3390/ijms25053027)
Supplement: Supplementary file 1 [file ijms-25-03027-s001.zip]

Archive with 1 entries (1 files):
- ijms-2869146-supplementary.pdf
